# Supplementary material for: A scoping review on the use of different blood sources and components in the artificial membrane feeding system and its effects on blood-feeding and fecundity rate of Aedes aegypti
Source: PLoS One. 2024 Jan 22;19(1):e0295961. doi: 10.1371/journal.pone.0295961 (PMC10802938; doi:10.1371/journal.pone.0295961)
Supplement: S1 Table — (XLSX) [file pone.0295961.s001.xlsx]

## Sheet: Sheet1
No.	Author	Year	Title	DOI
1	Kobylinski, K. C., et al.	2010	The effect of oral anthelmintics on the survivorship and re-feeding frequency of anthropophilic mosquito disease vectors	10.1016/j.actatropica.2010.06.001
2	Petzel, D. H., et al.	1987	Hormone-controlled cAMP-mediated fluid secretion in yellow-fever mosquito	10.1152/ajpregu.1987.253.5.R701
3	Carrington, L. B., et al.	2015	Naturally-acquired dengue virus infections do not reduce short-term survival of infected Aedes aegypti from Ho Chi Minh City, Vietnam	10.4269/ajtmh.14-0499
4	Van Heusden, M. C., et al.	1997	Lipophorin levels in the yellow fever mosquito, Aedes aegypti, and the effect of feeding	10.1002/(sici)1520-6327(1997)34:3<301::Aid-arch5>3.0.Co;2-x
5	Barredo, E., et al.	2022	Carbon dioxide and blood-feeding shift visual cue tracking during navigation in Aedes aegypti mosquitoes	10.1098/rsbl.2022.0270
6	Gunathilaka, N., et al.	2017	Efficacy of Blood Sources and Artificial Blood Feeding Methods in Rearing of Aedes aegypti (Diptera: Culicidae) for Sterile Insect Technique and Incompatible Insect Technique Approaches in Sri Lanka	10.1155/2017/3196924
7	Bonizzoni, M., et al.	2011	RNA-seq analyses of blood-induced changes in gene expression in the mosquito vector species, Aedes aegypti	10.1186/1471-2164-12-82
8	Nag, D. K., et al.	2021	RNA-Seq analysis of blood meal induced gene-expression changes in Aedes aegypti ovaries	10.1186/s12864-021-07551-z
9	Duvall, L. B., et al.	2019	Small-Molecule Agonists of Ae. aegypti Neuropeptide Y Receptor Block Mosquito Biting	10.1016/j.cell.2018.12.004
10	Costa-da-Silva, A. L.	2022	Artificial Membrane Feeding Mosquitoes in the Laboratory with Glytube	10.1101/pdb.prot108013
11	Noden, B. H., et al.	2016	Impact of inter- and intra-specific competition among larvae on larval, adult, and life-table traits of Aedes aegypti and Aedes albopictus females	10.1111/een.12290
12	Basrur, N. S., et al.	2020	Fruitless mutant male mosquitoes gain attraction to human odor	10.7554/eLife.63982
13	Hixson, B., et al.	2022	A transcriptomic atlas of Aedes aegypti reveals detailed functional organization of major body parts and gut regional specializations in sugar-fed and blood-fed adult females	10.7554/eLife.76132
14	Hol, F. J., et al.	2020	BiteOscope, an open platform to study mosquito biting behavior	10.7554/eLife.56829
15	Geiser, D. L., et al.	2003	Aedes aegypti ferritin	10.1046/j.1432-1033.2003.03709.x
16	Ariani, C. V., et al.	2015	Vector competence of Aedes aegypti mosquitoes for filarial nematodes is affected by age and nutrient limitation	10.1016/j.exger.2014.11.001
17	Isoe, J., et al.	2017	Xanthine dehydrogenase-1 silencing in Aedes aegypti mosquitoes promotes a blood feeding-induced adulticidal activity	10.1096/fj.201601185R
18	Martin-Martin, I., et al.	2021	Biochemical characterization of AeD7L2 and its physiological relevance in blood feeding in the dengue mosquito vector, Aedes aegypti	10.1111/febs.15524
19	Feitosa-Suntheimer, F., et al.	2022	Dengue Virus-2 Infection Affects Fecundity and Elicits Specific Transcriptional Changes in the Ovaries of Aedes aegypti Mosquitoes	10.3389/fmicb.2022.886787
20	Bottino-Rojas, V., et al.	2022	Beyond the eye: Kynurenine pathway impairment causes midgut homeostasis dysfunction and survival and reproductive costs in blood-feeding mosquitoes	10.1016/j.ibmb.2022.103720
21	Gorrochotegui-Escalante, N., et al.	2005	Association mapping of segregating sites in the early trypsin gene and susceptibility to dengue-2 virus in the mosquito Aedes aegypti	10.1016/j.ibmb.2005.02.015
22	Isoe, J., et al.	2009	Molecular genetic analysis of midgut serine proteases in Aedes aegypti mosquitoes	10.1016/j.ibmb.2009.10.008
23	Pimenta de Oliveira, S., et al.	2017	Wolbachia infection in Aedes aegypti mosquitoes alters blood meal excretion and delays oviposition without affecting trypsin activity	10.1016/j.ibmb.2017.06.010
24	Sanders, H. R., et al.	2003	Blood meal induces global changes in midgut gene expression in the disease vector, Aedes aegypti	10.1016/s0965-1748(03)00124-3
25	Zhao, B., et al.	2016	Determination of juvenile hormone titers by means of LC-MS/MS/MS and a juvenile hormone-responsive Gal4/UAS system in Aedes aegypti mosquitoes	10.1016/j.ibmb.2016.08.003
26	Zhao, B., et al.	2014	Regulation of the gut-specific carboxypeptidase: a study using the binary Gal4/UAS system in the mosquito Aedes aegypti	10.1016/j.ibmb.2014.08.001
27	Calkins, T. L. and Piermarini, P. M.	2017	A Blood Meal Enhances Innexin mRNA Expression in the Midgut, Malpighian Tubules, and Ovaries of the Yellow Fever Mosquito Aedes aegypti	10.3390/insects8040122
28	Lee, J., et al.	2018	Effect of the Topical Repellent para-Menthane-3,8-diol on Blood Feeding Behavior and Fecundity of the Dengue Virus Vector Aedes aegypti	10.3390/insects9020060
29	Giraldo-Calderón, G. I., et al.	2020	Transcriptome of the Aedes aegypti Mosquito in Response to Human Complement Proteins	10.3390/ijms21186584
30	Schlaeger, D. A., et al.	1974	Ecdysone-mediated stimulation of DOPA decarboxylase activity and its relationship to ovarian development in Aedes aegypti	10.1083/jcb.61.2.454
31	Sajadi, F., et al.	2018	Anti-diuretic action of a CAPA neuropeptide against a subset of diuretic hormones in the disease vector Aedes aegypti	10.1242/jeb.177089
32	Andersen, J. P., et al.	2006	Dopamine levels in the mosquito Aedes aegypti during adult development, following blood feeding and in response to heat stress	10.1016/j.jinsphys.2006.08.004
33	Briegel, H., et al.	2003	Sequential deposition of yolk components during oogenesis in an insect, Aedes aegypti (Diptera: Culicidae)	10.1016/s0022-1910(02)00272-x
34	Estep, A. S., et al.	2016	DsRNA-mediated targeting of ribosomal transcripts RPS6 and RPL26 induces long-lasting and significant reductions in fecundity of the vector Aedes aegypti	10.1016/j.jinsphys.2016.05.001
35	Kogan, P. H. and Hagedorn, H. H.	2000	Polyamines, and effects from reducing their synthesis during egg development in the yellow fever mosquito, Aedes aegypti	10.1016/s0022-1910(99)00084-0
36	Meraj, S., et al.	2021	Time- and tissue-specific antimicrobial activity of the common bed bug in response to blood feeding and immune activation by bacterial injection	10.1016/j.jinsphys.2021.104322
37	Noriega, F. G., et al.	2002	Midgut exopeptidase activities in Aedes aegypti are induced by blood feeding	10.1016/s0022-1910(01)00165-2
38	Pacey, E. K. and O'Donnell, M. J.	2014	Transport of H(+), Na(+) and K(+) across the posterior midgut of blood-fed mosquitoes (Aedes aegypti)	10.1016/j.jinsphys.2013.12.008
39	Siju, K. P., et al.	2010	Influence of blood meal on the responsiveness of olfactory receptor neurons in antennal sensilla trichodea of the yellow fever mosquito, Aedes aegypti	10.1016/j.jinsphys.2010.02.002
40	Villarreal, S. M., et al.	2018	Male contributions during mating increase female survival in the disease vector mosquito Aedes aegypti	10.1016/j.jinsphys.2018.05.001
41	Geiser, D. L., et al.	2022	Shotgun and TMT-Labeled Proteomic Analysis of the Ovarian Proteins of an Insect Vector, Aedes aegypti (Diptera: Culicidae)	10.1093/jisesa/ieac018
42	Focks, D. A., et al.	1991	Effects of ivermectin (MK-933) on the reproductive rate of Aedes aegypti (Diptera: Culicidae)	10.1093/jmedent/28.4.501
43	Sugiharto, V. A., et al.	2016	Effects of Preexposure to DEET on the Downstream Blood-Feeding Behaviors of Aedes aegypti (Diptera: Culicidae) Mosquitoes	10.1093/jme/tjw066
44	Xue, R. D., et al.	1995	Age and body size effects on blood meal size and multiple blood feeding by Aedes aegypti (Diptera: Culicidae)	10.1093/jmedent/32.4.471
45	Costanzo, K. S., et al.	2015	The effect of photoperiod on life history and blood-feeding activity in Aedes albopictus and Aedes aegypti (Diptera: Culicidae)	10.1111/jvec.12146
46	Sanz-Bernardo, B., et al.	2022	The Acquisition and Retention of Lumpy Skin Disease Virus by Blood-Feeding Insects Is Influenced by the Source of Virus, the Insect Body Part, and the Time since Feeding	10.1128/jvi.00751-22
47	Drake, L. L., et al.	2012	RNAi-mediated gene knockdown and in vivo diuresis assay in adult female Aedes aegypti mosquitoes	10.3791/3479
48	Martins, G. F., et al.	2011	Histochemical and ultrastructural studies of the mosquito Aedes aegypti fat body: effects of aging and diet type	10.1002/jemt.20990
49	Martín, D., et al.	2001	A novel GATA factor transcriptionally represses yolk protein precursor genes in the mosquito Aedes aegypti via interaction with the CtBP corepressor	10.1128/mcb.21.1.164-174.2001
50	Belloni, V. and Scaraffia, P. Y.	2014	Exposure to L-cycloserine incurs survival costs and behavioral alterations in Aedes aegypti females	10.1186/1756-3305-7-373
51	Bibbs, C. S., et al.	2018	Sublethal effects of a vapour-active pyrethroid, transfluthrin, on Aedes aegypti and Ae. albopictus (Diptera: Culicidae) fecundity and oviposition behaviour	10.1186/s13071-018-3065-4
52	Farnesi, L. C., et al.	2021	The influence of different sources of blood meals on the physiology of Aedes aegypti harboring Wolbachia wMel: mouse blood as an alternative for mosquito rearing	10.1186/s13071-020-04465-9
53	Harrison, R. E., et al.	2021	Whole blood and blood components from vertebrates differentially affect egg formation in three species of anautogenous mosquitoes	10.1186/s13071-021-04594-9
54	Muturi, E. J., et al.	2021	Blood meal source and mixed blood-feeding influence gut bacterial community composition in Aedes aegypti	10.1186/s13071-021-04579-8
55	Teltscher, F., et al.	2021	Understanding mosquito host-choice behaviour: a new and low-cost method of identifying the sex of human hosts from mosquito blood meals	10.1186/s13071-021-04577-w
56	Weng, S. C., et al.	2021	Blood glucose promotes dengue virus infection in the mosquito Aedes aegypti	10.1186/s13071-021-04877-1
57	Faber, P. A., et al.	2022	A standardised low-cost membrane blood-feeder for Aedes aegypti made using common laboratory materials	10.7717/peerj.14247
58	Haghighat-Khah, R. E., et al.	2019	Engineered action at a distance: Blood-meal-inducible paralysis in Aedes aegypti	10.1371/journal.pntd.0007579
59	Harrington, L. C., et al.	2014	Heterogeneous feeding patterns of the dengue vector, Aedes aegypti, on individual human hosts in rural Thailand	10.1371/journal.pntd.0003048
60	Costa-da-Silva, A. L., et al.	2013	Glytube: a conical tube and parafilm M-based method as a simplified device to artificially blood-feed the dengue vector mosquito, Aedes aegypti	10.1371/journal.pone.0053816
61	Fraser, J. E., et al.	2017	Novel Wolbachia-transinfected Aedes aegypti mosquitoes possess diverse fitness and vector competence phenotypes	10.1371/journal.ppat.1006751
62	Bryant, B., et al.	2010	microRNA miR-275 is indispensable for blood digestion and egg development in the mosquito Aedes aegypti	10.1073/pnas.1016230107
63	He, Y. Z., et al.	2021	Hormone-dependent activation and repression of microRNAs by the ecdysone receptor in the dengue vector mosquito Aedes aegypti	10.1073/pnas.2102417118
64	Ling, L. and Raikhel, A. S.	2018	Serotonin signaling regulates insulin-like peptides for growth, reproduction, and metabolism in the disease vector Aedes aegypti	10.1073/pnas.1808243115
65	Chen, Z., et al.	2019	Human Odour Coding in the Yellow Fever Mosquito, Aedes aegypti	10.1038/s41598-019-49753-2
66	Klowden, M. J.	1981	Infection of Aedes aegypti with Brugia pahangi administered by enema: results of quantitative infection and loss of infective larvae during blood feeding	10.1016/0035-9203(81)90091-2
67	Rajatileka, S., et al.	2011	Mosquito age and susceptibility to insecticides	10.1016/j.trstmh.2011.01.009
68	Dias, L. S., et al.	2018	Artificial blood feeding for culicidae colony maintenance in laboratories: Does the blood source condition matter?	10.1590/S1678-9946201860045
69	Kato, N., et al.	2008	Evaluation of the function of a type I peritrophic matrix as a physical barrier for midgut epithelium invasion by mosquito-borne pathogens in Aedes aegypti	10.1089/vbz.2007.0270
70	Bosio, C. F., et al.	2014	Evaluation of the Murine Immune Response to Xenopsylla cheopis Flea Saliva and Its Effect on Transmission of Yersinia pestis	10.1371/journal.pntd.0003196
71	Degefa, T., et al.	2019	Evaluation of the performance of new sticky pots for outdoor resting malaria vector surveillance in western Kenya	10.1186/s13071-019-3535-3
72	Finlayson, C., et al.	2015	A simple and affordable membrane-feeding method for Aedes aegpyti and Anopheles minimus (Diptera: Culicidae)	10.1016/j.actatropica.2015.09.026
73	Suh, E., et al.	2016	Interaction of Wolbachia and Bloodmeal Type in Artificially Infected Aedes albopictus (Diptera: Culicidae)	10.1093/jme/tjw084
74	Kurokawa, C., et al.	2020	Interactions between Borrelia burgdorferi and ticks	10.1038/s41579-020-0400-5
75	Gonzales, K. K., et al.	2015	Blood serum and BSA, but neither red blood cells nor hemoglobin can support vitellogenesis and egg production in the dengue vector Aedes aegypti	10.7717/peerj.938
76	Biryukova, I., et al.	2014	Transcriptome-wide analysis of microRNA expression in the malaria mosquito Anopheles gambiae	10.1186/1471-2164-15-557
77	Sierra, I., et al.	2021	Transcriptomic analysis and molecular docking reveal genes involved in the response of aedes aegypti larvae to an essential oil extracted from eucalyptus	10.1371/journal.pntd.0009587
78	Bartley, K., et al.	2021	Transcriptomic analysis of the poultry red mite, Dermanyssus gallinae, across all stages of the lifecycle	10.1186/s12864-021-07547-9
79	Das, S., et al.	2010	Transcriptomic and functional analysis of the Anopheles gambiae salivary gland in relation to blood feeding	10.1186/1471-2164-11-566
80	Hixson, B., et al.	2022	A transcriptomic atlas of Aedes aegypti reveals detailed functional organization of major body parts and gut regional specializations in sugar-fed and blood-fed adult females	10.7554/eLife.76132
81	Liu, W. L., et al.	2021	Transgenic refractory Aedes aegypti lines are resistant to multiple serotypes of dengue virus	10.1038/s41598-021-03229-4
82	Rogers, D. W., et al.	2009	Transglutaminase-mediated semen coagulation controls sperm storage in the malaria mosquito	10.1371/journal.pbio.1000272
83	Turley, A. P., et al.	2013	Transinfected Wolbachia have minimal effects on male reproductive success in Aedes aegypti	10.1186/1756-3305-6-36
84	Tyler-Julian, K., et al.	2021	The Use of Frozen, Food-Grade Blood to Successfully Maintain Colonies of Four Species of Mosquitoes (Diptera: Culicidae)	10.1093/jisesa/ieab026
85	Sirot, L. K., et al.	2011	Towards a semen proteome of the dengue vector mosquito: Protein identification and potential functions	10.1371/journal.pntd.0000989
86	Nikbakhtzadeh, M. R., et al.	2016	Toxic effect of blood feeding in male mosquitoes	10.3389/fphys.2016.00004
87	Kuo, T. C., et al.	2021	Toxicity of terahertz-based functional mineral water (Plant-derived) to immature stages of mosquito vectors	10.3390/insects12030211
88	Donald, C. L., et al.	2020	Toxorhynchites Species: A Review of Current Knowledge	10.3390/insects11110747
89	Rabêlo, K. C. N., et al.	2015	Trace samples of human blood in mosquitoes as a forensic investigation tool	10.4238/2015.November.18.50
90	Kang, D. S., et al.	2021	Transcript assembly and quantification by rna-seq reveals significant differences in gene expression and genetic variants in mosquitoes of the culex pipiens (Diptera: Culicidae) complex	10.1093/jme/tjaa167
91	Sri-In, C., et al.	2020	A simplified method for blood feeding, oral infection, and saliva collection of the dengue vector mosquitoes	10.1371/journal.pone.0233618
92	Fisher, M. L., et al.	2019	Lack of influence by endosymbiont Wolbachia on virus titer in the common bed bug, Cimex lectularius	10.1186/s13071-019-3694-2
93	Zittra, C., et al.	2017	Landscape structure affects distribution of potential disease vectors (Diptera: Culicidae)	10.1186/s13071-017-2140-6
94	Chagas, C. R. F., et al.	2021	Lankesterella (Apicomplexa, lankesterellidae) blood parasites of passeriform birds: Prevalence, molecular and morphological characterization, with notes on sporozoite persistence in vivo and development in vitro	10.3390/ani11051451
95	Carrington, L. B., et al.	2013	Large Diurnal Temperature Fluctuations Negatively Influence Aedes aegypti (Diptera: Culicidae) Life-History Traits	10.1603/me11242
96	Jia, N., et al.	2020	Large-Scale Comparative Analyses of Tick Genomes Elucidate Their Genetic Diversity and Vector Capacities	10.1016/j.cell.2020.07.023
97	Alto, B. W., et al.	2008	Larval competition alters susceptibility of adult Aedes mosquitoes to dengue infection	10.1098/rspb.2007.1497
98	Ross, P. A., et al.	2014	Larval Competition Extends Developmental Time and Decreases Adult Size of wMelPop Wolbachia-Infected Aedes aegypti	10.4269/ajtmh.13-0576
99	MacLeod, H. J., et al.	2021	Larval Diet Abundance Influences Size and Composition of the Midgut Microbiota of Aedes aegypti Mosquitoes	10.3389/fmicb.2021.645362
100	Westbrook, C. J., et al.	2010	Larval environmental temperature and the susceptibility of aedes albopictus skuse (Diptera: Culicidae) to chikungunya virus	10.1089/vbz.2009.0035
101	Kang, D. S., et al.	2017	Larval stress alters dengue virus susceptibility in Aedes aegypti (L.) adult females	10.1016/j.actatropica.2017.06.018
102	Buckner, E. A., et al.	2016	Larval Temperature-Food Effects on Adult Mosquito Infection and Vertical Transmission of Dengue-1 Virus	10.1093/jme/tjv145
103	Samanmali, C., et al.	2018	Larvicidal Potential of Five Selected Dragonfly Nymphs in Sri Lanka over Aedes aegypti (Linnaeus) Larvae under Laboratory Settings	10.1155/2018/8759459
104	Isaia, J., et al.	2020	Last-come, best served? Mosquito biting order and Plasmodium transmission	10.1098/rspb.2020.2615
